# Supplementary material for: Genetic variation in CCDC93 is associated with elevated central systolic blood pressure, impaired arterial relaxation, and mitochondrial dysfunction
Source: PLoS Genet. 2024 Sep 9;20(9):e1011151. doi: 10.1371/journal.pgen.1011151 (PMC11421807; doi:10.1371/journal.pgen.1011151)
Supplement: S1 Table — pSBP, peripheral systolic blood pressure; pDBP, peripheral diastolic blood pressure; pMAP, peripheral mean arterial pressure; cSBP, central systolic blood pressure. (XLSX) [file pgen.1011151.s001.xlsx]

## Sheet: Sheet1
BP traits	SBP GRS1		DBP GRS2
	Beta (SE)	P	Beta (SE)	P
pSBP	0.07(0.01)	3.76e-13	0.11(0.02)	5.69e-13
pDBP	0.05(0.01)	4.27e-09	0.09(0.02)	4.5e-10
pMAP	0.06(0.01)	2.53e-12	0.11(0.02)	6.68e-13
cSBP	0.06(0.01)	2.47e-10	0.10(0.02)	3.19e-10
1 SBP GRS weighted using the ICBP SBP effects (5).
2 DBP GRS weighted using the ICBP DBP effects (5).
pSBP, peripheral systolic blood pressure; pDBP, peripheral diastolic blood pressure; pMAP, peripheral mean arterial pressure; cSBP, central systolic blood pressure; GRS, genetic risk score; SE, standard error.
