# Supplementary material for: Genetic variation in CCDC93 is associated with elevated central systolic blood pressure, impaired arterial relaxation, and mitochondrial dysfunction
Source: PLoS Genet. 2024 Sep 9;20(9):e1011151. doi: 10.1371/journal.pgen.1011151 (PMC11421807; doi:10.1371/journal.pgen.1011151)
Supplement: S2 Table — (XLSX) [file pgen.1011151.s002.xlsx]

## Sheet: Sheet1
Associations	N	A1/A2	MAF	β (SE)	P
rs2165468-pSBP
Discovery stage	5954	A/C	0.458	1.77 (0.34)	1.55x10-07
1st hospital data	565	A/C	0.476	2.45 (1.15)	0.034
3rd hospital data	127	A/C	0.464	1.70(2.38)	0.48
Meta of 1st and 3rd	692	A/C	0.474	2.31(1.04)	0.026
hospital data
rs33975708-cSBP
Discovery stage	4938	A/G	0.002	29.31 (5.53)	1.23x10-07
Second visit	2897	A/G	0.002	23.63(7.84)	2.58x10-03
LTA-cSBP analysis	4938	A/G	0.002	24.63(6.62)	9.95x10-08
MAF, minor allele frequency; LTA, long-term average; pSBP, peripheral systolic blood pressure; cSBP, central systolic blood pressure; SE, standard error.
