# Supplementary material for: Genetic variation in CCDC93 is associated with elevated central systolic blood pressure, impaired arterial relaxation, and mitochondrial dysfunction
Source: PLoS Genet. 2024 Sep 9;20(9):e1011151. doi: 10.1371/journal.pgen.1011151 (PMC11421807; doi:10.1371/journal.pgen.1011151)
Supplement: S3 Table — WBC, white blood cell; NE, neutrophils; LY, lymphocyte; MO, monocyte; EO, eosinophil; BA, basophil; RBC, red blood cell; Hb, hemoglobin; HCT, hematocrit; MCV, mean corpuscular volume; MCH, mean corpuscular hemoglobin; MCHC, mean corpuscular hemoglobin concentration; RDW, red cell distribution width; PLT, platelet; MPV, mean platelet volume; K, thousand; M, million; g, gram; μL, microliter, dL, deciliter; fL, femtoliter. (XLSX) [file pgen.1011151.s003.xlsx]

## Sheet: Sheet1
Parameters		Units	Ccdc93+/+	SD	Ccdc93+/- (N=6)	SD	P-Value
			(N=5)
Leukocytes	WBC	K/uL	5.52	1.42	5.18	0.84	0.67
	NE	K/uL	1.43	0.6	1.09	0.06	0.25
	LY	K/uL	3.62	0.94	3.69	0.78	0.91
	MO	K/uL	0.44	0.13	0.37	0.06	0.35
	EO	K/uL	0.02	0.02	0.02	0.01	0.44
	BA	K/uL	0	0	0	0	0.44
Erythrocytes	RBC	M/uL	8.21	0.22	8.35	0.18	0.33
	Hb	g/dL	11.82	0.29	12.27	0.15	0.02
	HCT	%	43.5	1.34	45.33	2.49	0.21
	MCV	fL	47.7	1.36	48.25	1.42	0.57
	MCH	pg	14.4	0.4	14.7	0.4	0.29
	MCHC	g/dL	24.06	2.36	24.52	2	0.76
	RDW	%	17.26	0.42	17.47	0.47	0.51
Thrombocytes	PLT	K/uL	393.4	71.28	377.67	63.03	0.73
	MPV	fL	3.92	0.1	3.95	0.16	0.75
WBC, white blood cell; NE, neutrophils; LY, lymphocyte; MO, monocyte; EO, eosinophil; BA, basophil; RBC, red blood cell; Hb, hemoglobin; HCT, hematocrit; MCV, mean corpuscular volume; MCH, mean corpuscular hemoglobin; MCHC, mean corpuscular hemoglobin concentration; RDW, red cell distribution width; PLT, platelet; MPV, mean platelet volume; K, thousand; M, million; g, gram; mL, microliter, dL, de…
