# Supplementary material for: Genetic variation in CCDC93 is associated with elevated central systolic blood pressure, impaired arterial relaxation, and mitochondrial dysfunction
Source: PLoS Genet. 2024 Sep 9;20(9):e1011151. doi: 10.1371/journal.pgen.1011151 (PMC11421807; doi:10.1371/journal.pgen.1011151)
Supplement: S4 Table — In human, CCDC93 rs33975708 A carriers displayed higher FFA levels as compared to non-carriers. Fasting blood glucose level was similar between CCDC93 rs33975708 A carriers and non-carriers. (XLSX) [file pgen.1011151.s004.xlsx]

## Sheet: Sheet1
	CCDC93 rs33975708 A non-carriers	CCDC93 rs33975708 A carriers	P
	(N=32)	(N=16)
FFA1	7.6 (3.2, 11.7)	12.7 (3.9, 14.8)	0.358
FBG	6.2 (1.8)	6.3 (0.8)	0.776
1 data was presented as median (inter-quartile range), differences between groups were compared using the Kruskal-Wallis Rank Sum Test. Free fatty acids (FFA) levels are in mmol/L and fasting blood glucose (FBG) are in mmol/L.
