# Supplementary material for: Genetic variation in CCDC93 is associated with elevated central systolic blood pressure, impaired arterial relaxation, and mitochondrial dysfunction
Source: PLoS Genet. 2024 Sep 9;20(9):e1011151. doi: 10.1371/journal.pgen.1011151 (PMC11421807; doi:10.1371/journal.pgen.1011151)
Supplement: S5 Table — (XLSX) [file pgen.1011151.s005.xlsx]

## Sheet: Sheet1
Mouse Gene	Forward Primer (5' > 3')	Reverse Primer (5' > 3')
Ccdc93	CGTGCAGTGGCTGGTGAA	GAGCGGATGTAGTCTCCCATCT
Gapdh	GCATGGCCTTCCGTGTTCCTA	CCTGCTTCACCACCTTCT
